# Supplementary material for: AKT isoform-specific expression and activation across cancer lineages
Source: BMC Cancer. 2018 Jul 16;18:742. doi: 10.1186/s12885-018-4654-5 (PMC6048698; doi:10.1186/s12885-018-4654-5)
Supplement: Supplementary file 1 — 211 cell lines used in RPPA analysis. (XLSX 17 kb) [file 12885_2018_4654_MOESM1_ESM.xlsx]

## Sheet: 211 cell lines_infosheet
No.	Cell line	Lineage
1	CCRFCEM	blood
2	HL60	blood
3	K562	blood
4	MOLT4	blood
5	RPMI8226	blood
6	SR	blood
7	SF268	brain
8	SF295	brain
9	SF539	brain
10	SNB19	brain
11	SNB75	brain
12	U251	brain
13	184B5	breast
14	AU565	breast
15	BT20	breast
16	BT474	breast
17	BT483	breast
18	BT549	breast
19	CAMA1	breast
20	DU4475	breast
21	HCC1187	breast
22	HCC1395	breast
23	HCC1419	breast
24	HCC1428	breast
25	HCC1500	breast
26	HCC1569	breast
27	HCC1599	breast
28	HCC1806	breast
29	HCC1937	breast
30	HCC1954	breast
31	HCC202	breast
32	HCC2157	breast
33	HCC2218	breast
34	HCC2218B1M	breast
35	HCC38	breast
36	HCC70	breast
37	HS578T	breast
38	M4A4	breast
39	MCF10A	breast
40	MCF10F	breast
41	MCF12A	breast
42	MCF7	breast
43	MDAMB134	breast
44	MDAMB157	breast
45	MDAMB175VII	breast
46	MDAMB231	breast
47	MDAMB361	breast
48	MDAMB415	breast
49	MDAMB435	breast
50	MDAMB436	breast
51	MDAMB453	breast
52	MDAMB468	breast
53	NM2C5	breast
54	SKBR3ATCC	breast
55	SKBR3BAST	breast
56	T47D	breast
57	UACC812	breast
58	UACC893	breast
59	ZR751	breast
60	COLO205	colon
61	HCC2998	colon
62	HCT116	colon
63	HCT15	colon
64	HT29	colon
65	KM12	colon
66	SW620	colon
67	Normal Fibroblast	Human normal Fibroblast
68	786O	kidney
69	A498	kidney
70	ACHN	kidney
71	CAKI1	kidney
72	RXF393	kidney
73	SN12C	kidney
74	TK10	kidney
75	UO31	kidney
76	A549	lung
77	A549/ATCC	lung
78	EKVX	lung
79	H226	lung
80	H23	lung
81	H322M	lung
82	H460	lung
83	H522	lung
84	HOP62	lung
85	HOP92	lung
86	143BRHOO	other
87	143BWT	other
88	NSB19	other
89	PSK4	other
90	59MP7	ovary
91	A2780	ovary
92	A2780CP	ovary
93	ADRRES	ovary
94	CAOV3	ovary
95	CAOV4	ovary
96	DOV13	ovary
97	EF021	ovary
98	EF027	ovary
99	ES2	ovary
100	FUOV1	ovary
101	HAC2	ovary
102	HCH1	ovary
103	HEY	ovary
104	HEYA8	ovary
105	HEYA8IP	ovary
106	HEYC2A	ovary
107	HOC1	ovary
108	HOC7	ovary
109	HOC8	ovary
110	IGROV1	ovary
111	IOSE29	ovary
112	IOSE29HTERT	ovary
113	IOSE80	ovary
114	IOSE80HTERT	ovary
115	KK	ovary
116	KOC7C	ovary
117	MCAS	ovary
118	OAW28	ovary
119	OAW42	ovary
120	OC316	ovary
121	OCC1	ovary
122	OV2008	ovary
123	OVAS	ovary
124	OVCA420	ovary
125	OVCA429	ovary
126	OVCA432	ovary
127	OVCA433	ovary
128	OVCAR3	ovary
129	OVCAR4	ovary
130	OVCAR5	ovary
131	OVCAR8	ovary
132	OVISE	ovary
133	OVKATE	ovary
134	OVMANA	ovary
135	OVSAYO	ovary
136	OVTOKO	ovary
137	PEO	ovary
138	RMG1	ovary
139	SKOV3	ovary
140	SKOV3IP	ovary
141	SW626	ovary
142	TOV21G	ovary
143	TUOC1	ovary
144	UPN251	ovary
145	UWB1.289	ovary
146	PANC1	pancreas
147	DU145	prostate
148	PC3	prostate
149	LOXIMVI	skin
150	M14	skin
151	MALME3M	skin
152	SKMEL2	skin
153	SKMEL28	skin
154	SKMEL5	skin
155	UACC257	skin
156	UACC62	skin
157	OE33	stomach-oesophagus
158	SNU1214	stomach-oesophagus
159	SNU601	stomach-oesophagus
160	SNU719	stomach-oesophagus
161	AN3CA	uterus
162	ARK1	uterus
163	ARK2	uterus
164	COLO684	uterus
165	ECC1	uterus
166	EFE184	uterus
167	EI	uterus
168	EJ	uterus
169	EN	uterus
170	EN1078D	uterus
171	ESS1	uterus
172	ETN1	uterus
173	HEC1	uterus
174	HEC108	uterus
175	HEC116	uterus
176	HEC151	uterus
177	HEC1A	uterus
178	HEC1B	uterus
179	HEC251	uterus
180	HEC265	uterus
181	HEC50	uterus
182	HEC50B	uterus
183	HEC59	uterus
184	HEC6	uterus
185	HEC88NU	uterus
186	HESUSPS	uterus
187	HHUA	uterus
188	HOUA1	uterus
189	HTMMT	uterus
190	ISHIKAWAP47	uterus
191	JHUCS1	uterus
192	JHUEM1	uterus
193	JHUEM14	uterus
194	JHUEM2	uterus
195	JHUEM3	uterus
196	JHUEM7	uterus
197	KLE	uterus
198	MDAH2774	uterus
199	MFE280	uterus
200	MFE296	uterus
201	MFE319	uterus
202	NOU1	uterus
203	OMC2	uterus
204	OMC9	uterus
205	RL952	uterus
206	SAWANO	uterus
207	SKUT2	uterus
208	SNGII	uterus
209	SNGM	uterus
210	TEN	uterus
211	UACC2554	uterus
